# Supplementary material for: Specialized signaling centers direct cell fate and spatial organization in a mesodermal organoid model
Source: Sci Adv. 2025 Nov 28;11(48):eady7682. doi: 10.1126/sciadv.ady7682 (PMC12662206; doi:10.1126/sciadv.ady7682)
Supplement: Supplementary file 2 — Data S1 to S4 [file sciadv.ady7682_data_s1_to_s4.zip]

Archive with 4 entries (4 files):
- ady7682_data_s1.xlsx
- ady7682_data_s2.xlsx
- ady7682_data_s3.xlsx
- ady7682_data_s4.xlsx
